# Supplementary material for: The Oxindole Derivatives, New Promising GSK-3β Inhibitors as One of the Potential Treatments for Alzheimer’s Disease—A Molecular Dynamics Approach
Source: Biology (Basel). 2021 Apr 15;10(4):332. doi: 10.3390/biology10040332 (PMC8071161; doi:10.3390/biology10040332)
Supplement: Supplementary file 1 [file biology-10-00332-s001.zip]

Archive with 1 entries (1 files):
- biology-1176197-supplementary.pdf
